# Supplementary material for: Renal Cell Carcinoma Surgical Treatment Disparities in American Indian/Alaska Natives and Hispanic Americans in Arizona
Source: Int J Environ Res Public Health. 2022 Jan 21;19(3):1185. doi: 10.3390/ijerph19031185 (PMC8834853; doi:10.3390/ijerph19031185)
Supplement: Supplementary file 1 [file ijerph-19-01185-s001.zip]

Archive with 1 entries (1 files):
- ijerph-1498902-supplementary.pdf
